# Supplementary material for: Non‐selective microbiota reduction after the elicitation of a seaweed's immune response
Source: Environ Microbiol Rep. 2024 May 17;16(3):e13268. doi: 10.1111/1758-2229.13268 (PMC11101764; doi:10.1111/1758-2229.13268)
Supplement: Supplementary file 1 — Data S1. Supporting information. [file EMI4-16-e13268-s001.zip]

Archive with 5 entries (5 files):
- Supplementary Table_S1.xlsx
- Supplementary Table_S2.xlsx
- Supplementary Table_S4.xlsx
- Supplementary Table_S5.xlsx
- Supporting information.docx
