# Supplementary material for: Non‐selective microbiota reduction after the elicitation of a seaweed's immune response
Source: Environ Microbiol Rep. 2024 May 17;16(3):e13268. doi: 10.1111/1758-2229.13268 (PMC11101764; doi:10.1111/1758-2229.13268)
Supplement: Supplementary file 1 — Data S1. Supporting information. [file EMI4-16-e13268-s001.zip › Supplementary Table_S1.xlsx]

## Sheet: Table S1_Caption
Table S1. Wald tests on the effect of elicited immune response on the number of total (live + dead) and live microbial cells in G. gracilis epimicrobiota. The epifluorescence microscopy generated counts are fitted into a Generalised Linear Model (GLM) assuming a negative-binomial distribution using the glm.nb function in the R package MASS. The effects of ‘Time’ (two levels: 1 h and 72 h), ‘Treat…

## Sheet: Table S1_Content
Global Test
Factors	Number of Total Epimicrobiota		Number of Live Eepimicrobiota
	z value	p	z value	p
Time	4.379	1.19e-05	4.366	1.27e-05
Treatment	0.45	0.653	0.427	0.6692
Time*Treatment	2.071	0.0383	2.077	0.0378
Multiple Comparisons
Factors	Number of Total Epimicrobiota		Number of Live Epimicrobiota
	z value	Padjusted	z value	Padjusted
Treatment within 1 h	0.522	0.602	0.482	0.63
Treatment within 72 h	3.022	0.00502	3.062	0.0044
