# Supplementary material for: Non‐selective microbiota reduction after the elicitation of a seaweed's immune response
Source: Environ Microbiol Rep. 2024 May 17;16(3):e13268. doi: 10.1111/1758-2229.13268 (PMC11101764; doi:10.1111/1758-2229.13268)
Supplement: Supplementary file 1 — Data S1. Supporting information. [file EMI4-16-e13268-s001.zip › Supplementary Table_S2.xlsx]

## Sheet: Table S2_Caption
Table S2. General characteristics of the 16S rRNA amplicon sequencing data of total (gene-based) and active (transcript-based) bacterial communities associated with G. gracilis treated by either agar oligosaccharides (AO) or sterile deionised water as control (CTR), collected at 1 h or 72 h post-elicitation. For each treatment at each time point, six biological replicates were included.

## Sheet: Table S2_Content
Sample ID	Epimicrobiota Type	Treatment	Time	Raw Data Reads	Merged Data Reads	Filtered Data Reads	Dereplicated Data Reads	Clean Data Reads	Good's Coverage (%)	No. of ASVs
D-OA-T1-02_S21	Total	AO	1 h	189386	131722	129697	64870	39425	98.2777	2475
D-OA-T1-17_S36	Total	AO	1 h	166698	116030	114273	58700	34814	98.0554	2589
D-OA-T1-22_S39	Total	AO	1 h	179755	123146	121178	62893	35510	98.0794	2440
D-OA-T1-23_S81	Total	AO	1 h	208036	145939	143821	71137	44566	98.4405	2755
D-OA-T1-24_S9	Total	AO	1 h	213986	148355	146065	72814	43746	98.4136	2622
D-OA-T1-29_S60	Total	AO	1 h	202901	141674	139670	68406	41765	98.4628	2373
D-OA-T2-08_S45	Total	AO	72 h	164901	116204	114457	56406	32025	98.1546	1946
D-OA-T2-13_S17	Total	AO	72 h	152220	105346	103737	54442	29119	97.8639	2481
D-OA-T2-15_S22	Total	AO	72 h	150522	105755	104239	51097	32441	98.4834	1833
D-OA-T2-19_S30	Total	AO	72 h	196525	133489	131472	68894	36739	98.3206	2190
D-OA-T2-25_S7	Total	AO	72 h	173882	122332	120587	62901	34481	98.2628	2385
D-OA-T2-28_S16	Total	AO	72 h	203593	142863	140941	69574	39173	98.2845	2428
D-WA-T1-03_S35	Total	CTR	1 h	134881	93254	91953	49003	25713	97.616	2239
D-WA-T1-09_S47	Total	CTR	1 h	166728	116658	115053	58818	35081	98.3096	2386
D-WA-T1-10_S24	Total	CTR	1 h	150273	104115	102666	51525	30810	98.0493	2154
D-WA-T1-12_S40	Total	CTR	1 h	176051	122271	120473	63917	34946	97.934	2601
D-WA-T1-18_S23	Total	CTR	1 h	187229	128901	126992	65844	36906	98.1439	2507
D-WA-T1-27_S6	Total	CTR	1 h	223736	155783	153561	78146	44077	98.5956	2210
D-WA-T2-06_S62	Total	CTR	72 h	127380	85766	84493	45355	24116	97.3752	2186
D-WA-T2-07_S65	Total	CTR	72 h	184704	130603	128756	63317	34589	98.3087	2036
D-WA-T2-11_S2	Total	CTR	72 h	215849	148279	146167	73749	46172	98.5684	2415
D-WA-T2-14_S26	Total	CTR	72 h	181318	123347	121452	63129	36364	98.2593	2487
D-WA-T2-16_S74	Total	CTR	72 h	193731	133252	131077	66009	37535	98.2576	2368
D-WA-T2-26_S49	Total	CTR	72 h	175628	122787	120972	63366	33936	98.2555	2080
R-OA-T1-02_S19	Active	AO	1 h	183204	126694	124799	64263	30158	98.0536	2260
R-OA-T1-17_S1	Active	AO	1 h	178170	123824	122045	62268	33482	98.2438	2074
R-OA-T1-22_S43	Active	AO	1 h	206706	142783	140403	63670	29683	98.2616	1953
R-OA-T1-23_S52	Active	AO	1 h	183282	128759	126803	65327	27846	97.5652	2330
R-OA-T1-24_S25	Active	AO	1 h	138530	93025	91561	49695	23713	97.2378	2325
R-OA-T1-29_S42	Active	AO	1 h	234923	165030	162567	81770	31277	98.136	2083
R-OA-T2-08_S37	Active	AO	72 h	165073	115403	113664	57995	23292	98.0294	1472
R-OA-T2-13_S3	Active	AO	72 h	255790	181948	179280	87587	45137	98.6884	2022
R-OA-T2-15_S61	Active	AO	72 h	151619	107974	106394	53223	25001	98.0521	1777
R-OA-T2-19_S68	Active	AO	72 h	180247	126520	124582	61796	29820	98.2126	1820
R-OA-T2-25_S55	Active	AO	72 h	204645	142479	140367	70230	33081	98.3404	1866
R-OA-T2-28_S59	Active	AO	72 h	202664	139890	137751	62814	33619	98.5098	1906
R-WA-T1-03_S10	Active	CTR	1 h	197747	137067	134978	66181	36410	98.5361	1916
R-WA-T1-09_S69	Active	CTR	1 h	131259	91863	90455	46147	22576	97.5638	1964
R-WA-T1-10_S46	Active	CTR	1 h	150769	100378	98802	52214	22294	97.4477	1967
R-WA-T1-12_S57	Active	CTR	1 h	151496	104346	102719	55687	25947	97.6144	2261
R-WA-T1-18_S70	Active	CTR	1 h	159354	110863	109280	55862	26336	97.8622	2001
R-WA-T1-27_S11	Active	CTR	1 h	168050	117958	116198	59287	25575	97.9589	1840
R-WA-T2-06_S71	Active	CTR	72 h	186000	129829	127792	62365	30718	98.3755	1700
R-WA-T2-07_S67	Active	CTR	72 h	155591	109917	108373	53798	24955	98.2128	1497
R-WA-T2-11_S12	Active	CTR	72 h	150484	106881	105233	51388	27890	98.3184	1659
R-WA-T2-16_S79	Active	CTR	72 h	152177	106479	104888	51338	23967	98.2977	1357
R-WA-T2-26_S72	Active	CTR	72 h	182401	127886	126003	62615	31573	98.3055	1831
