# Supplementary material for: Non‐selective microbiota reduction after the elicitation of a seaweed's immune response
Source: Environ Microbiol Rep. 2024 May 17;16(3):e13268. doi: 10.1111/1758-2229.13268 (PMC11101764; doi:10.1111/1758-2229.13268)
Supplement: Supplementary file 1 — Data S1. Supporting information. [file EMI4-16-e13268-s001.zip › Supplementary Table_S4.xlsx]

## Sheet: Table S4_Caption
Table S4. Analysis of variance (ANOVA) assessing the effect of epimicrobiota type, time, and treatment on the community diversity (represented by Shannon_e indices), richness (Chao1 indices), and evenness (1-Berger-Parker) of G. gracilis-associated epimicrobiota at different phylogenetic levels (i.e., from ASV to phylum). The alpha diversity indices were fitted into linear models (LM) where the ‘…

## Sheet: Table S4_Content
ASV Level Tests
Global Test
Factor	Df	Diversity: Shannon_e			Richness: Chao1			Evenness: 1-Berger-Parker
		Mean Squares	F value	p value	Mean Squares	F value	p value	Mean Squares	F value	p value
Epimicrobiota Type	1	7.78863	95.2007	5.11071e-12	2.95238e+06	75.8999	1.09118e-10	0.0407711	24.9769	1.26157e-05
Time	1	0.451482	5.51848	0.0239762	908396	23.353	2.12168e-05	0.000212722	0.130317	0.720052
Treatment	1	0.107546	1.31454	0.25856	184446	4.74174	0.0355522	0.000372176	0.228	0.635676
Epimicrobiota Type*Time	1	1.10113e-07	1.34591e-06	0.99908	39958.4	1.02725	0.317052	0.00274698	1.68284	0.20217
Epimicrobiota Type*Treatment	1	0.00101063	0.012353	0.912072	27280.3	0.701323	0.407442	0.000525187	0.321737	0.573816
Time*Treatment	1	0.00120017	0.0146698	0.904219	40887.1	1.05113	0.311565	0.000421571	0.25826	0.61418
Epimicrobiota Type*Time*Treatment	1	0.126829	1.55024	0.22053	89924.6	2.31178	0.136464	0.00316482	1.93881	0.171686
Residuals	39	0.0818127			38898.4			0.00163235
Multiple Comparisons, Total Epimicrobiota
Factor	Df	Diversity: Shannon_e			Richness: Chao1			Evenness: 1-Berger-Parker
		Mean Squares	F value	Padjusted	Mean Squares	F value	Padjusted	Mean Squares	F value	Padjusted
Treatment within T1	1	0.118008	2.23635	0.520372	150752	5.69052	0.153011	0.00033708	0.597478	0.6287
Residuals	10	0.0527683			26491.8			0.000564171
Treatment within T2	1	0.001875	0.0282798	0.949731	12675	0.22835	0.643024	0.000269801	0.363349	0.6287
Residuals	10	0.0663017			55507			0.000742538
Multiple Comparisons, Active Epimicrobiota
Factor	Df	Diversity: Shannon_e			Richness: Chao1			Evenness: 1-Berger-Parker
		Mean Squares	F value	Padjusted	Mean Squares	F value	Padjusted	Mean Squares	F value	Padjusted
Treatment within T1	1	0.000533333	0.00417896	0.949731	64680.1	1.8612	0.269867	0.00358802	0.931371	0.6287
Residuals	10	0.127623			34751.9			0.00385241
Treatment within T2	1	0.116109	1.44382	0.520372	118258	3.045	0.229891	0.000336027	0.250549	0.6287
Residuals	9	0.0804181			38836.7			0.00134116
Species Level Tests
Global Test
Factor	Df	Diversity: Shannon_e			Richness: Chao1			Evenness: 1-Berger-Parker
		Mean Squares	F value	p value	Mean Squares	F value	p value	Mean Squares	F value	p value
Epimicrobiota Type	1	1.90117	95.5202	4.87692e-12	92356.7	46.1645	4.10933e-08	0.00259123	7.98115	0.00741261
Time	1	0.139141	6.99084	0.011741	15179.5	7.58747	0.00888383	0.000767882	2.36512	0.132149
Treatment	1	0.0610626	3.06796	0.0877111	8975.07	4.48618	0.0405962	0.000492964	1.51836	0.225245
Epimicrobiota Type*Time	1	0.041269	2.07347	0.157859	4545.69	2.27216	0.139775	2.34459e-05	0.0722149	0.789555
Epimicrobiota Type*Treatment	1	0.0241342	1.21257	0.277573	2802.99	1.40107	0.243709	0.000265338	0.817257	0.371534
Time*Treatment	1	0.00293671	0.147548	0.702976	761.186	0.380479	0.540932	8.19057e-06	0.0252275	0.874621
Epimicrobiota Type*Time*Treatment	1	0.0165367	0.830849	0.367627	5138.37	2.56841	0.117087	0.000322376	0.992937	0.325168
Residuals	39	0.0199033			2000.6			0.000324669
Multiple Comparisons, Total Epimicrobiota
Factor	Df	Diversity: Shannon_e			Richness: Chao1			Evenness: 1-Berger-Parker
		Mean Squares	F value	Padjusted	Mean Squares	F value	Padjusted	Mean Squares	F value	Padjusted
Treatment within T1	1	0.0200083	0.777879	0.531326	5166.75	3.79959	0.169882	0.000113468	0.250029	0.837166
Residuals	10	0.0257217			1359.82			0.000453818
Treatment within T2	1	0.00163333	0.0783875	0.785201	720.75	0.257066	0.623135	1.75208e-05	0.0431217	0.839664
Residuals	10	0.0208367			2803.75			0.000406311
Multiple Comparisons, Active Epimicrobiota
Factor	Df	Diversity: Shannon_e			Richness: Chao1			Evenness: 1-Berger-Parker
		Mean Squares	F value	Padjusted	Mean Squares	F value	Padjusted	Mean Squares	F value	Padjusted
Treatment within T1	1	0.0290083	3.08983	0.321336	2914.08	2.02815	0.246475	8.96533e-05	0.563048	0.837166
Residuals	10	0.00938833			1436.82			0.000159229
Treatment within T2	1	0.0562912	2.33721	0.321336	9164	3.74557	0.169882	0.000872869	3.18242	0.43241
Residuals	9	0.0240848			2446.63			0.000274279
Genus Level Tests
Global Test
Factor	Df	Diversity: Shannon_e			Richness: Chao1			Evenness: 1-Berger-Parker
		Mean Squares	F value	p value	Mean Squares	F value	p value	Mean Squares	F value	p value
Epimicrobiota Type	1	0.978126	56.1245	4.57262e-09	19678.3	19.9994	6.51706e-05	0.00166935	3.93857	0.0542581
Time	1	0.107438	6.16475	0.017441	8463	8.60109	0.00559873	0.000140867	0.332355	0.567588
Treatment	1	0.0464185	2.66348	0.110726	2954.87	3.00308	0.0910081	0.000173114	0.408436	0.5265
Epimicrobiota Type*Time	1	0.0376833	2.16226	0.149459	1175.91	1.1951	0.28101	0.000344845	0.813609	0.372592
Epimicrobiota Type*Treatment	1	0.0258304	1.48214	0.230756	1724.29	1.75242	0.19328	0.000633536	1.49473	0.228821
Time*Treatment	1	0.0108595	0.623114	0.434666	354.619	0.360405	0.551754	1.78769e-06	0.00421778	0.94855
Epimicrobiota Type*Time*Treatment	1	0.014685	0.842618	0.364291	1998.88	2.0315	0.162024	1.41659e-07	0.000334222	0.985507
Residuals	39	0.0174278			983.945			0.000423846
Multiple Comparisons, Total Epimicrobiota
Factor	Df	Diversity: Shannon_e			Richness: Chao1			Evenness: 1-Berger-Parker
		Mean Squares	F value	Padjusted	Mean Squares	F value	Padjusted	Mean Squares	F value	Padjusted
Treatment within T1	1	0.0208333	1.15335	0.410773	1518.75	2.78287	0.252478	2.58133e-05	0.0509351	0.82599
Residuals	10	0.0180633			545.75			0.000506788
Treatment within T2	1	0.00653333	0.348941	0.567823	588	0.375487	0.553708	3.675e-05	0.0770635	0.82599
Residuals	10	0.0187233			1565.97			0.00047688
Multiple Comparisons, Active Epimicrobiota
Factor	Df	Diversity: Shannon_e			Richness: Chao1			Evenness: 1-Berger-Parker
		Mean Squares	F value	Padjusted	Mean Squares	F value	Padjusted	Mean Squares	F value	Padjusted
Treatment within T1	1	0.0341333	3.59551	0.348678	1323	1.82668	0.275068	0.000429603	1.60005	0.82599
Residuals	10	0.00949333			724.267			0.000268494
Treatment within T2	1	0.0381894	1.58474	0.410773	3686.69	3.31337	0.252478	0.000327604	0.73557	0.82599
Residuals	9	0.0240981			1112.67			0.000445375
Family Level Tests
Global Test
Factor	Df	Diversity: Shannon_e			Richness: Chao1			Evenness: 1-Berger-Parker
		Mean Squares	F value	p value	Mean Squares	F value	p value	Mean Squares	F value	p value
Epimicrobiota Type	1	0.0422553	2.65366	0.111364	113.633	0.75878	0.389041	0.000423319	1.07558	0.306076
Time	1	0.212598	13.3513	0.00075875	726.128	4.8487	0.0336478	0.000129278	0.328472	0.56985
Treatment	1	0.00845071	0.53071	0.470661	224.972	1.50225	0.227676	6.63338e-06	0.0168542	0.897373
Epimicrobiota Type*Time	1	0.00830307	0.521438	0.474537	90.3199	0.603109	0.442079	0.000441767	1.12245	0.295909
Epimicrobiota Type*Treatment	1	0.00869845	0.546268	0.464272	310.246	2.07166	0.158037	8.01552e-05	0.20366	0.654282
Time*Treatment	1	0.0280374	1.76077	0.192246	10.827	0.072297	0.789439	0.000353834	0.899028	0.348881
Epimicrobiota Type*Time*Treatment	1	0.00129073	0.0810587	0.777374	244.15	1.6303	0.209212	7.66252e-05	0.194691	0.661477
Residuals	39	0.0159234			149.757			0.000393574
Multiple Comparisons, Total Epimicrobiota
Factor	Df	Diversity: Shannon_e			Richness: Chao1			Evenness: 1-Berger-Parker
		Mean Squares	F value	Padjusted	Mean Squares	F value	Padjusted	Mean Squares	F value	Padjusted
Treatment within T1	1	0.0108	0.906801	0.648899	70.0833	0.738626	0.49736	0.000114083	0.238162	0.84808
Residuals	10	0.01191			94.8833			0.000479017
Treatment within T2	1	0.0102083	0.521676	0.648899	108	0.495944	0.49736	8.33333e-08	0.000205617	0.988841
Residuals	10	0.0195683			217.767			0.000405283
Multiple Comparisons, Active Epimicrobiota
Factor	Df	Diversity: Shannon_e			Richness: Chao1			Evenness: 1-Berger-Parker
		Mean Squares	F value	Padjusted	Mean Squares	F value	Padjusted	Mean Squares	F value	Padjusted
Treatment within T1	1	0.0252083	1.22957	0.648899	114.083	0.744264	0.49736	9.63333e-05	0.260478	0.84808
Residuals	10	0.0205017			153.283			0.000369833
Treatment within T2	1	0.000641212	0.0570173	0.816622	504.436	3.84349	0.326325	0.000304512	0.975989	0.84808
Residuals	9	0.0112459			131.244			0.000312004
Order Level Tests
Global Test
Factor	Df	Diversity: Shannon_e			Richness: Chao1			Evenness: 1-Berger-Parker
		Mean Squares	F value	p value	Mean Squares	F value	p value	Mean Squares	F value	p value
Epimicrobiota Type	1	0.526825	36.7473	4.24783e-07	96.7105	1.77796	0.190136	0.0158275	17.4779	0.000158959
Time	1	0.563306	39.292	2.196e-07	459.375	8.44533	0.00600478	0.0202466	22.3578	2.93932e-05
Treatment	1	0.000829697	0.0578734	0.811149	19.347	0.355682	0.55436	2.44449e-06	0.00269938	0.958829
Epimicrobiota Type*Time	1	0.0520001	3.62713	0.0642397	2.49489	0.045867	0.831534	0.0079052	8.72949	0.00528604
Epimicrobiota Type*Treatment	1	0.0172054	1.20012	0.280017	74.4232	1.36822	0.249216	0.000449169	0.496005	0.485445
Time*Treatment	1	0.0339073	2.36512	0.132149	0.0495548	0.000911034	0.976075	0.000584044	0.644943	0.426794
Epimicrobiota Type*Time*Treatment	1	0.00178081	0.124216	0.726404	159.552	2.93326	0.094713	0.000145471	0.160639	0.690756
Residuals	39	0.0143364			54.394			0.000905574
Multiple Comparisons, Total Epimicrobiota
Factor	Df	Diversity: Shannon_e			Richness: Chao1			Evenness: 1-Berger-Parker
		Mean Squares	F value	Padjusted	Mean Squares	F value	Padjusted	Mean Squares	F value	Padjusted
Treatment within T1	1	0.00440833	0.413993	0.712568	18.75	0.412844	0.71331	9.075e-05	0.203864	0.881672
Residuals	10	0.0106483			45.4167			0.00044515
Treatment within T2	1	0.0261333	1.12241	0.62864	70.0833	0.926007	0.71331	0.00072075	1.12439	0.647388
Residuals	10	0.0232833			75.6833			0.000641017
Multiple Comparisons, Active Epimicrobiota
Factor	Df	Diversity: Shannon_e			Richness: Chao1			Evenness: 1-Berger-Parker
		Mean Squares	F value	Padjusted	Mean Squares	F value	Padjusted	Mean Squares	F value	Padjusted
Treatment within T1	1	0.0234083	1.48452	0.62864	0.333333	0.00599161	0.939828	0.000341333	1.07755	0.647388
Residuals	10	0.0157683			55.6333			0.000316767
Treatment within T2	1	9.81818e-05	0.0142247	0.907683	164.512	4.18212	0.284738	3.86939e-05	0.0163587	0.901039
Residuals	9	0.00690222			39.337			0.00236534
Class Level Tests
Global Test
Factor	Df	Diversity: Shannon_e			Richness: Chao1			Evenness: 1-Berger-Parker
		Mean Squares	F value	p value	Mean Squares	F value	p value	Mean Squares	F value	p value
Epimicrobiota Type	1	0.418583	37.4538	3.52872e-07	33.6966	3.17918	0.0823669	0.0388211	37.6046	3.39258e-07
Time	1	0.521996	46.7069	3.6219e-08	25.572	2.41265	0.128437	0.0430524	41.7033	1.19935e-07
Treatment	1	0.00123638	0.110628	0.741211	0.626431	0.059102	0.809195	0.000374507	0.362772	0.550457
Epimicrobiota Type*Time	1	0.0182939	1.63689	0.208312	2.32999	0.219828	0.641782	0.00205405	1.98969	0.1663
Epimicrobiota Type*Treatment	1	0.00288705	0.258326	0.614136	2.72467	0.257065	0.614999	0.000195051	0.188938	0.666197
Time*Treatment	1	0.00419455	0.375318	0.543676	13.9551	1.31663	0.258188	0.000307805	0.29816	0.588149
Epimicrobiota Type*Time*Treatment	1	0.0089074	0.797013	0.377464	49.6008	4.6797	0.0367105	0.00178322	1.72734	0.196428
Residuals	39	0.011176			10.5991			0.00103235
Multiple Comparisons, Total Epimicrobiota
Factor	Df	Diversity: Shannon_e			Richness: Chao1			Evenness: 1-Berger-Parker
		Mean Squares	F value	Padjusted	Mean Squares	F value	Padjusted	Mean Squares	F value	Padjusted
Treatment within T1	1	0.00520833	0.478341	0.673219	1.33333	0.2	0.664251	0.000184083	0.224414	0.740517
Residuals	10	0.0108883			6.66667			0.000820283
Treatment within T2	1	0.0075	0.590241	0.673219	4.08333	0.368421	0.664251	0.00210675	2.45594	0.592602
Residuals	10	0.0127067			11.0833			0.000857817
Multiple Comparisons, Active Epimicrobiota
Factor	Df	Diversity: Shannon_e			Richness: Chao1			Evenness: 1-Berger-Parker
		Mean Squares	F value	Padjusted	Mean Squares	F value	Padjusted	Mean Squares	F value	Padjusted
Treatment within T1	1	0.00100833	0.0706693	0.795765	16.3333	1.06522	0.652687	0.000208333	0.148424	0.740517
Residuals	10	0.0142683			15.3333			0.00140363
Treatment within T2	1	0.00373364	0.587152	0.673219	45.103	4.91834	0.21505	0.000122427	0.116668	0.740517
Residuals	9	0.00635889			9.17037			0.00104937
Phylum Level Tests
Global Test
Factor	Df	Diversity: Shannon_e			Richness: Chao1			Evenness: 1-Berger-Parker
		Mean Squares	F value	p value	Mean Squares	F value	p value	Mean Squares	F value	p value
Epimicrobiota Type	1	0.70704	52.523	9.83071e-09	0.285076	0.0938487	0.76097	0.0954194	80.0579	5.4107e-11
Time	1	0.600158	44.5831	5.96631e-08	4.01997	1.3234	0.256988	0.0515123	43.2193	8.27815e-08
Treatment	1	0.00631886	0.4694	0.497315	1.37883	0.45392	0.504453	8.67886e-05	0.0728165	0.788702
Epimicrobiota Type*Time	1	0.0104146	0.773652	0.384477	4.31505	1.42054	0.240516	9.64764e-07	0.000809448	0.977448
Epimicrobiota Type*Treatment	1	0.00561781	0.417323	0.522059	2.79236	0.919263	0.343575	0.000436874	0.366542	0.548402
Time*Treatment	1	0.00299429	0.222433	0.639821	4.01394	1.32141	0.257339	0.000274811	0.230569	0.633784
Epimicrobiota Type*Time*Treatment	1	0.0135403	1.00585	0.322081	19.2813	6.34753	0.0159624	0.00243607	2.04389	0.160781
Residuals	39	0.0134615			3.03761			0.00119188
Multiple Comparisons, Total Epimicrobiota
Factor	Df	Diversity: Shannon_e			Richness: Chao1			Evenness: 1-Berger-Parker
		Mean Squares	F value	Padjusted	Mean Squares	F value	Padjusted	Mean Squares	F value	Padjusted
Treatment within T1	1	0.00800833	0.582777	0.677612	0.0833333	0.0289017	0.868396	0.000736333	0.640327	0.589583
Residuals	10	0.0137417			2.88333			0.00114993
Treatment within T2	1	0.00653333	0.470814	0.677612	6.75	3.04511	0.22315	0.00147408	1.72998	0.589583
Residuals	10	0.0138767			2.21667			0.000852083
Multiple Comparisons, Active Epimicrobiota
Factor	Df	Diversity: Shannon_e			Richness: Chao1			Evenness: 1-Berger-Parker
		Mean Squares	F value	Padjusted	Mean Squares	F value	Padjusted	Mean Squares	F value	Padjusted
Treatment within T1	1	0.00240833	0.135236	0.720727	8.33333	1.76056	0.285405	7.5e-07	0.000441449	0.98365
Residuals	10	0.0178083			4.73333			0.00169895
Treatment within T2	1	0.011892	1.51311	0.677612	12.4121	5.54846	0.171661	0.00102291	0.971772	0.589583
Residuals	9	0.00785929			2.23704			0.00105263
