# Supplementary material for: Non‐selective microbiota reduction after the elicitation of a seaweed's immune response
Source: Environ Microbiol Rep. 2024 May 17;16(3):e13268. doi: 10.1111/1758-2229.13268 (PMC11101764; doi:10.1111/1758-2229.13268)
Supplement: Supplementary file 1 — Data S1. Supporting information. [file EMI4-16-e13268-s001.zip › Supplementary Table_S5.xlsx]

## Sheet: Table S5_Caption
Table S5. ANOVA tests on the effect of epimicrobiota type, time, treatment, and their interactions on the community structure at ASV and different taxonomic levels (i.e., from species to phylum). The absolute abundances of ASVs or other phylotypes were fitted into multivariate generalised linear models (mGLM) assuming a negative binomial distribution, wherein each ASV or phylotype was treated as …

## Sheet: Table S5_Content
Global Tests
Factor	Df	ASV			Species			Genus			Family			Order			Class			Phylum
		Deviance	p	Number of GLMs with padjusted < 0.05	Deviance	p	Number of GLMs with padjusted < 0.05	Deviance	p	Number of GLMs with padjusted < 0.05	Deviance	p	Number of GLMs with padjusted < 0.05	Deviance	p	Number of GLMs with padjusted < 0.05	Deviance	p	Number of GLMs with padjusted < 0.05	Deviance	p	Number of GLMs with padjusted < 0.05
Epimicrobiota Type	1, 45	27823.9	0.001	158	7032.07	0.001	52	5016.3	0.002	31	2106.11	0.002	38	1096.5	0.002	24	505.401	0.002	15	211.07	0.008	6
Time	1, 44	14486.5	0.007	39	3548.05	0.008	22	2231.54	0.025	15	778.438	0.027	6	386.989	0.046	2	135.11	0.076	1	61.6941	0.107	1
Treatment	1, 43	10725.7	0.085	0	1840.61	0.24	0	1120.39	0.282	0	380.707	0.306	0	166.335	0.423	0	64.2981	0.419	0	26.7497	0.47	0
Epimicrobiota Type*Time	1, 42	12965	0.004	5	3357.6	0.021	0	2312.42	0.017	0	820.14	0.032	0	451.85	0.034	0	222.189	0.018	2	90.5656	0.053	0
Epimicrobiota Type*Treatment	1, 41	7994.63	0.092	0	1489.67	0.431	0	851.509	0.523	0	257.37	0.632	0	119.758	0.731	0	55.5223	0.494	1	14.56	0.866	0
Time*Treatment	1, 40	9947.76	0.02	0	2274.8	0.094	0	1411.81	0.145	0	447.315	0.22	0	246.761	0.208	0	77.5012	0.351	0	30.3045	0.532	0
Epimicrobiota Type*Time*Treatment	1, 39	4843.55	0.064	0	1411.46	0.243	0	852.073	0.32	0	272.278	0.441	0	167.309	0.334	0	60.8464	0.365	0	32.7814	0.405	0
Multiple Comparisons
Epimicrobiota Type	Factor	Df	ASV			Species			Genus			Family			Order			Class			Phylum
			Deviance	mGLM Padjusted	Number of GLMs with padjusted < 0.05	Deviance	mGLM Padjusted	Number of GLMs with padjusted < 0.05	Deviance	mGLM Padjusted	Number of GLMs with padjusted < 0.05	Deviance	mGLM Padjusted	Number of GLMs with padjusted < 0.05	Deviance	mGLM Padjusted	Number of GLMs with padjusted < 0.05	Deviance	mGLM Padjusted	Number of GLMs with padjusted < 0.05	Deviance	mGLM Padjusted	Number of GLMs with padjusted < 0.05
Total	Treatment within T1	1, 10	6883.14	0.339	0	1578.61	0.433	0	999.383	0.46	0	362.558	0.543	0	183.615	0.583	1	68.2367	0.586	0	28.1671	0.802667	0
Total	Treatment within T2	1, 10	6961.24	0.339	0	1635.17	0.433	0	1029.8	0.46	0	388.989	0.543	0	199.196	0.583	0	79.7087	0.586	0	27.7429	0.802667	0
Active	Treatment within T1	1, 10	6997.76	0.339	0	1466.26	0.433	0	916.954	0.46	0	283.64	0.543	0	139.375	0.583	0	55.6526	0.586	0	29.1766	0.802667	0
Active	Treatment within T2	1, 9	6883.42	0.339	1	1759.73	0.433	1	1082.57	0.46	1	363.112	0.543	1	184.283	0.583	0	66.9886	0.586	0	15.9604	0.83	0
